# Supplementary material for: Monitoring within-farm transmission dynamics of antimicrobial-resistant Campylobacter in dairy cattle using broth microdilution and long-read whole genome sequencing
Source: Sci Rep. 2023 Aug 2;13:12529. doi: 10.1038/s41598-023-39588-3 (PMC10397349; doi:10.1038/s41598-023-39588-3)
Supplement: Supplementary file 2 — Supplementary Information 2. [file 41598_2023_39588_MOESM2_ESM.xlsx]

## Sheet: Overview
	Supplementary Data Set
	Monitoring within-farm transmission dynamics of antimicrobial-resistant Campylobacter in dairy cattle using broth microdilution and long-read whole genome sequencing
	List of Data sets:
	Supplementary Data set S1. Overview of WGS output data and assembly for each sample.
	Supplementary Data set S2. List of plasmids detected in the study along with their metadata, genome statistics and best hit descriptions as determined by lowest E-value in blastn analysis.
	Supplementary Data set S3. List and abundance of the different genetic determinants of resistance (GDR) profiles observed.
	Supplementary Data set S4. Heatmap showing the distribution of virulence factors detected by WGS in each isolate along with hierarchical clustering dendrogram based on presence/absence of virulence factors (VF).
	Supplementary Data set S5. List of NCBI accession numbers associated to samples.

## Sheet: Dataset S1_WGS_Output
Supplementary Data set S1. Overview of WGS output data and assembly for each sample.
	ONT sequencing output data					Genome assembly statistics
Sample	Campylobacter species	Total (n) reads	Total Mb/ sample	N50		Chromosomic contigs (n)*	Plasmidic contigs (n)*	Chromosome size (bp)	% GC content	Coverage (X)
C0698	C. coli	19588	281	22326		1		1655839	31.51	151.759
C0700	C. coli	15100	279	28585		1		1657251	31.51	150.491
C0713	C. coli	19486	223	25580		1	1	1773099	31.29	112.085
C0727	C. coli	19523	318	26378		1		1660863	31.51	171.325
C0772	C. coli	19545	306	25440		1		1661015	31.51	164.573
C0777	C. coli	15817	259	26947		1		1656692	31.51	139.956
C0819	C. coli	16594	303	27188		1		1681520	31.47	161.387
C0850	C. coli	19553	314	22748		1		1655866	31.51	169.796
C0867	C. coli	23406	358	24716		1		1681653	31.47	190.364
C0900	C. coli	19220	290	23640		1		1661100	31.51	156.365
C0918	C. coli	19617	313	26281		1	1	1661043	31.46	163.705
C0921	C. coli	30569	303	15849		1	1	1747091	31.28	150.565
C0949	C. coli	19326	307	25983		1	1	1661143	31.46	160.493
C0952	C. coli	19695	314	24462		1		1661035	31.51	169.194
C0955	C. coli	23582	329	21771		1		1681578	31.47	175.044
C0991	C. coli	19448	321	24548		1		1681500	31.47	170.606
C0992	C. coli	23405	305	21276		1	1	1687852	31.46	161.442
C0993	C. coli	19500	301	21680		1		1681568	31.47	160.06
C1015	C. coli	19563	314	23264		1		1661012	31.51	168.859
C1018	C. coli	27186	309	17332		1*		1703929	31.51	162.165
C0684	C. jejuni	23380	315	19695		1		1681669	30.56	167.23
C0687	C. jejuni	29144	286	21077		1	1	1743692	30.41	142.277
C0690	C. jejuni	13087	219	26418		1		1681653	30.56	116.629
C0692	C. jejuni	28284	311	22786		1		1712575	30.59	161.745
C0702	C. jejuni	29260	263	21653		1	1	1743583	30.41	130.979
C0704	C. jejuni	31089	315	20957		1	1	1744017	30.40	156.891
C0706	C. jejuni	19411	233	25205		1		1712555	30.59	121.263
C0714	C. jejuni	23311	248	24417		1	1	1739718	30.58	126.59
C0730	C. jejuni	19373	291	23482		1		1622228	30.56	160.31
C0743	C. jejuni	50761	289	12174		1	1	1743800	30.41	142.761
C0746	C. jejuni	29167	221	20045		1	1	1741803	30.41	109.732
C0749	C. jejuni	36913	300	22260		1		1712611	30.59	155.804
C0761	C. jejuni	19504	221	22119		1	1	1743417	30.41	110.058
C0764	C. jejuni	27362	319	19395		1	1	1743660	30.41	159.09
C0775	C. jejuni	18266	208	25024		1	1	1757710	30.45	103.048
C0779	C. jejuni	35203	313	18263		1		1706443	30.44	163.215
C0795	C. jejuni	17887	278	25636		1		1619843	30.66	153.308
C0807	C. jejuni	20502	302	24632		1		1704936	30.42	158.556
C0810	C. jejuni	27460	301	22116		1		1615005	30.54	166.099
C0822	C. jejuni	31248	297	19417		1	1	1743538	30.41	147.823
C0825	C. jejuni	29199	208	17895		1		1700062	30.41	108.366
C0840	C. jejuni	31328	338	20562		1	1	1743533	30.40	168.463
C0844	C. jejuni	35222	317	16702		1	1	1740216	30.58	161.634
C0863	C. jejuni	18787	357	28386		1		1636392	30.60	195.447
C0871	C. jejuni	27526	301	20002		1*	1	1771246	30.42	147.81
C0873	C. jejuni	27423	302	22466		2*	1	1738136	30.29	141.633
C0896	C. jejuni	19587	309	25339		1		1614752	30.54	171.415
C0906	C. jejuni	19506	264	23190		1		1741767	30.43	135.266
C0909	C. jejuni	27387	299	16738		1	1	1743265	30.41	149.038
C0911	C. jejuni	38989	305	15889		1	1	1808403	30.46	146.137
C0940	C. jejuni	46417	298	14305		1	1	1743988	30.40	147.987
C0944	C. jejuni	23553	317	20021		1	1	1631847	30.54	169.226
C0947	C. jejuni	19619	324	26555		1		1644913	30.46	176.159
C0979	C. jejuni	35314	315	19536		1	1	1743698	30.41	156.523
C0980	C. jejuni	29084	212	15351		1	1	1743523	30.41	105.357
C1032	C. jejuni	34107	288	17408		1	1	1743664	30.40	143.318
*All contigs are circular except the ones with asterisks (*), which are linear contigs

## Sheet: Dataset S2_Plasmids
Supplementary Data set S2. List of plasmids detected in the study along with their metadata, genome statistics and best hit descriptions as determined by lowest E-value in blastn analysis.
Nº	Sample and contig	Species	Farm	Age Group	Contig	GC (%)	blastn Best Hit	Accession Nº	Query Coverage (%)	Identity (%)
					length (bp)
1	C0992_2	C. coli	F4	Heifers	26697	28.5%	Campylobacter jejuni strain RM1477 plasmid pRM1477	CP071588.1	94.00%	99.30%
2	C0713_2	C. coli	F4	Calves	26703	28.5%	Campylobacter jejuni strain RM1477 plasmid pRM1477	CP071588.1	94.00%	99.25%
3	C0921_2	C. coli	F4	Heifers	47145	29.6%	Campylobacter jejuni strain H01 plasmid pCjH01	ON007234.1	99.00%	99.86%
4	C0949_2	C. coli	F4	Calves	47151	29.6%	Campylobacter jejuni strain H01 plasmid pCjH01	ON007234.1	99.00%	99.88%
5	C0918_2	C. coli	F4	Calves	47157	29.6%	Campylobacter jejuni strain H01 plasmid pCjH01	ON007234.1	99.00%	99.89%
6	C0714_2	C. jejuni	F4	Heifers	4363	30.9%	Campylobacter jejuni THJ112 plasmid pTHJ112_2 DNA	AP026013.1	100.00%	99.77%
7	C0844_2	C. jejuni	F4	Heifers	4365	30.8%	Campylobacter jejuni THJ112 plasmid pTHJ112_2 DNA	AP026013.1	100.00%	99.82%
8	C0944_2	C. jejuni	F1	Heifers	43961	28.4%	Campylobacter jejuni strain CJ074CC443	CP012216.1	92.00%	96.35%
9	C0840_2	C. jejuni	F1	Calves	44630	29.6%	Campylobacter jejuni strain H32 plasmid pCjH32	ON101335.1	100.00%	99.83%
10	C0761_2	C. jejuni	F1	Calves	44632	29.6%	Campylobacter jejuni strain H32 plasmid pCjH32	ON101335.1	100.00%	99.86%
11	C0702_2	C. jejuni	F1	Calves	44634	29.6%	Campylobacter jejuni strain H32 plasmid pCjH32	ON101335.1	100.00%	99.91%
12	C0746_2	C. jejuni	F1	Heifers	44634	29.6%	Campylobacter jejuni strain H32 plasmid pCjH32	ON101335.1	100.00%	99.88%
13	C0980_2	C. jejuni	F1	Lactating Cows	44634	29.6%	Campylobacter jejuni strain H32 plasmid pCjH32	ON101335.1	100.00%	99.89%
14	C0704_2	C. jejuni	F1	Heifers	44635	29.6%	Campylobacter jejuni strain H32 plasmid pCjH32	ON101335.1	100.00%	99.89%
15	C0979_2	C. jejuni	F1	Calves	44635	29.6%	Campylobacter jejuni strain H32 plasmid pCjH32	ON101335.1	100.00%	99.90%
16	C0743_2	C. jejuni	F1	Calves	44637	29.6%	Campylobacter jejuni strain H32 plasmid pCjH32	ON101335.1	100.00%	99.91%
17	C0764_2	C. jejuni	F1	Heifers	44641	29.6%	Campylobacter jejuni strain H32 plasmid pCjH32	ON101335.1	100.00%	99.89%
18	C0687_2	C. jejuni	F1	Lactating Cows	44642	29.6%	Campylobacter jejuni strain H32 plasmid pCjH32	ON101335.1	100.00%	99.92%
19	C0822_2	C. jejuni	F1	Calves	44644	29.6%	Campylobacter jejuni strain H32 plasmid pCjH32	ON101335.1	100.00%	99.90%
20	C0775_2	C. jejuni	F4	Heifers	45716	29.4%	Campylobacter jejuni THJ014 plasmid pTHJ014_1 DNA	AP025958.1	96.00%	99.43%
21	C0873_3	C. jejuni	F1	Heifers	44628	29.6%	Campylobacter jejuni strain H32 plasmid pCjH32	ON101335.1	100.00%	99.89%
22	C0909_2	C. jejuni	F1	Heifers	44631	29.6%	Campylobacter jejuni strain H32 plasmid pCjH32	ON101335.1	100.00%	99.86%
23	C0871_2	C. jejuni	F1	Calves	44632	29.6%	Campylobacter jejuni strain H32 plasmid pCjH32	ON101335.1	100.00%	99.90%
24	C1032_2	C. jejuni	F1	Heifers	44633	29.6%	Campylobacter jejuni strain H32 plasmid pCjH32	ON101335.1	100.00%	99.86%
25	C0911_2	C. jejuni	F1	Lactating Cows	44643	29.6%	Campylobacter jejuni strain H32 plasmid pCjH32	ON101335.1	100.00%	99.92%
26	C0940_2	C. jejuni	F1	Calves	44645	29.6%	Campylobacter jejuni strain H32 plasmid pCjH32	ON101335.1	100.00%	99.94%

## Sheet: Dataset S3_GDR_profiles
Supplementary Data set S3. List and abundance of the different genetic determinants of resistance (GDR) profiles observed.
Nº	Profile of Genetic Determinants of Resistance (GDR)	Isolates (n)
1	blaOXA-61/tet(O)/gyrA p.T86I*	14
2	aadE-Cc/blaOXA-489/tet(O)	8
3	aadE-Cc/blaOXA-489/tet(O)/gyrA p.T86I*	5
4	blaOXA-193	4
5	aadE-Cc/Δant(6)-Ia/aph(3')-III/blaOXA-489/tet(O)	3
6	blaOXA-184/gyrA p.T86I*	3
7	blaOXA-193/tet(O)/gyrA p.T86I*	3
8	blaOXA-184/tet(O)#/gyrA p.T86I*	2
9	rpsL p.K43R*/blaOXA-61/tet(O)/gyrA p.T86I*	2
10	ant(6)-Ia/blaOXA-193/tet(O/32/O)/gyrA p.T86I*	2
11	ant(6)-Ia/tet(O/32/O)/gyrA p.T86I*	1
12	tet(O)	1
13	blaOXA-61/gyrA p.T86I*	1
14	NO GDR	7
Total isolates		56
* Point mutations
# One isolate carried two copies of the tet(O) gene, one in the chromosome and another in a plasmid

## Sheet: Dataset S4_VF
Supplementary Data set S4. Heatmap showing the distribution of virulence factors detected by WGS in each isolate along with hierarchical clustering dendrogram based on presence/absence of virulence factors (VF).
Isolate	Farm	Species	Sampling	Age group	ST	CC	GDR Profile	Phenotypic AMR Profile	Hierarchical clustering	Isolate	aepX	aepY	C8J_RS04250	C8J_RS05570	C8J_RS05585	C8J_RS05590	C8J_RS05595	C8J_RS05600	C8J_RS05605	C8J_RS05610	C8J_RS05615	C8J_RS05620	C8J_RS05625	C8J_RS05630	C8J_RS05635	C8J_RS05645	C8J_RS05655	C8J_RS05660	C8J_RS06840*	C8J_RS06845	C8J_RS06870	C8J_RS06875	C8J_RS06880	C8J_RS06885	C8J_RS06925	C8J_RS06930	C8J_RS06935	C8J_RS06940	C8J_RS06945	C8J_RS08455	C8J_RS08560	C8J_RS08645	C8J_RS08655	cadF	cdtA	cdtB	cdtC	cheA	cheV
C0896	F1	C. jejuni	S09	Lactating cows	267	283	gyrA_T86I/blaOXA-184	NO MIC		C0896	100	99.92	99.51	99.86	99.53	99.51	100	100	99.81	100	99.91	99.68	100	99.87	99.79	99.51	99.87	99.69	99.91	100	99.44	99.89	99.86	99.86	99.85	100	99.86	99.42	99.59	99.92	99.75	99.81	99.89	99.69	99.75	100	100	98.18	99.16
C0810	F1	C. jejuni	S06	Lactating cows	267	283	gyrA_T86I/blaOXA-184	CIP-NAL		C0810	100	100	100	99.86	99.77	99.51	99.37	100	99.91	100	100	99.6	99.78	99.87	99.79	99.76	99.87	99.49	99.91	100	99.81	99.79	99.93	99.86	99.92	99.69	99.79	99.62	100	100	99.92	99.81	99.89	100	99.88	99.88	100	98.14	99.16
C0825	F1	C. jejuni	S07	Heifers	267	283	gyrA_T86I/blaOXA-184	CIP-NAL		C0825	100	100	100	99.72	99.77	99.51	99.79	100	99.91	100	99.82	99.68	99.89	99.87	99.79	99.88	99.8	99.8	100	100	99.62	99.68	99.86	100	99.92	99.9	99.93	99.33	100	99.96	99.92	99.81	100	100	99.63	100	99.83	98.18	99.16
C0807	F1	C. jejuni	S06	Heifers	383	283	blaOXA-193	SUSCEPTIBLE		C0807		99.92	100	99.86	99.53	99.51	99.37	100	99.91	99.81	99.91	99.68	100	99.87	99.79	99.63	99.93	100	96.81	100	99.81	99.89	99.93	99.86	100	100	99.93	99.42	100	99.83	99.92	99.62	100	100	100	99.88	100	98.18	99.16
C0730	F4	C. jejuni	S04	Lactating cows	45	45	blaOXA-193	SUSCEPTIBLE		C0730		100	100	99.72	99.3	99.75	100	100	100	99.91	99.82	99.36	97.74	99.61	99.69	96.95	99.8	99.59	100	99.91	99.25	99.79	99.78	99.58	100	99.79	99.93	99.42	99.9		92.46	99.81	100	100	99.88	100	100	97.83	98.85
C0779	F4	C. jejuni	S05	Lactating cows	45	45	blaOXA-193	SUSCEPTIBLE		C0779		99.75	99.76	99.72	99.77	99.51	99.79	100	99.81	100	99.82	99.36	97.63	99.61	99.58	97.31	99.87	100	99.91	100	99.81	99.89	99.93	99.86	99.92	99.79	100	99.52	100		92.62	99.81	100	99.9	100	100	99.83	97.97	98.95
C0944	F1	C. jejuni	S11	Heifers	45	45	gyrA_T86I/tet(O)/blaOXA-184	CIP-NAL-TET		C0944			99.76	98.58	97.65	93.09	98.14		97.61		98.42	97.85	95.07	98.97	99.58	96.7	99.87	99.9							95.69	94.25								100	99.88	100	100	97.97	98.95
C0947	F1	C. jejuni	S11	Lactating cows	51	443	gyrA_T86I/tet(O)/blaOXA-184	CIP-NAL-TET		C0947				97.01	98.12	93.09	97.68		98.03	99.24	98.62	97.85	94.64	99.48	99.79	96.7																		100	99.5	99.5	99.83	99.18	99.9
C0714	F4	C. jejuni	S03	Heifers	572	206	gyrA_T86I/ant(6)-Ia/tet(O/32/O)/blaOXA-193	CIP-NAL-STR-TET		C0714																96.06																		99.9	99.75	100	99.83	99.39	99.9
C0844	F4	C. jejuni	S01	Heifers	572	206	gyrA_T86I/ant(6)-Ia/tet(O/32/O)/blaOXA-193	CIP-NAL-STR-TET		C0844																95.81																		100	99.88	99.88	100	99.44	99.79
C0743	F1	C. jejuni	S04	Calves	48	48	gyrA_T86I/tet(O)/blaOXA-61	CIP-NAL-TET		C0743																																		100	100	99.75	100	99.87	100
C0940	F1	C. jejuni	S11	Calves	48	48	gyrA_T86I/tet(O)/blaOXA-61	CIP-NAL-TET		C0940																																		99.9	99.88	100	100	99.78	100
C0909	F1	C. jejuni	S10	Heifers	48	48	gyrA_T86I/tet(O)/blaOXA-61	CIP-NAL-TET		C0909																																		99.9	99.75	99.75	100	99.87	99.9
C0980	F1	C. jejuni	S12	Lactating cows	48	48	gyrA_T86I/tet(O)/blaOXA-61	CIP-NAL		C0980																95.93																		100	100	100	100	99.87	100
C0979	F1	C. jejuni	S12	Calves	48	48	gyrA_T86I/tet(O)/blaOXA-61	CIP-NAL-TET		C0979																96.06																		100	100	99.88	100	99.83	100
C0871	F1	C. jejuni	S08	Calves	48	48	gyrA_T86I/tet(O)/blaOXA-61	CIP-NAL-TET		C0871																96.06																		100	100	100	100	99.87	100
C0840	F1	C. jejuni	S01	Calves	48	48	gyrA_T86I/tet(O)/blaOXA-61	CIP-NAL-TET		C0840																95.93																		100	99.88	100	100	99.83	99.9
C0764	F1	C. jejuni	S05	Heifers	48	48	gyrA_T86I/tet(O)/blaOXA-61	CIP-NAL-TET		C0764																95.93																		99.79	100	99.88	100	99.87	100
C0761	F1	C. jejuni	S05	Calves	48	48	gyrA_T86I/tet(O)/blaOXA-61	CIP-NAL-TET		C0761																95.81																		99.69	99.88	100	100	99.74	100
C0687	F1	C. jejuni	S01	Lactating cows	48	48	gyrA_T86I/tet(O)/blaOXA-61	CIP-NAL-TET		C0687																95.93																		100	100	100	100	99.87	100
C0704	F1	C. jejuni	S03	Heifers	48	48	gyrA_T86I/tet(O)/blaOXA-61	CIP-NAL-TET		C0704																96.06																		100	100	100	100	99.87	100
C0702	F1	C. jejuni	S03	Calves	48	48	gyrA_T86I/tet(O)/blaOXA-61	CIP-NAL-TET		C0702																96.06																		100	100	100	100	99.87	100
C0822	F1	C. jejuni	S07	Calves	48	48	gyrA_T86I/tet(O)/blaOXA-61	CIP-NAL-TET		C0822																96.06																		100	99.88	100	100	99.87	100
C1032	F1	C. jejuni	S09	Heifers	48	48	gyrA_T86I/tet(O)/blaOXA-61	CIP-NAL-TET		C1032																96.06																		100	100	99.88	100	99.83	100
C0746	F1	C. jejuni	S04	Heifers	48	48	gyrA_T86I/rpsL p.K43R/tet(O)/blaOXA-61	CIP-NAL-STR-TET		C0746																95.93																		100	100	100	99.83	99.87	99.9
C0873	F1	C. jejuni	S08	Heifers	48	48	gyrA_T86I/rpsL p.K43R/tet(O)/blaOXA-61	CIP-NAL-STR-TET		C0873																95.93																		99.9	99.75	100	100	99.74	99.9
C0906	F1	C. jejuni	S10	Calves	48	48	gyrA_T86Ib/blaOXA-61	CIP-NAL		C0906																95.93																		100	99.88	100	100	99.87	99.9
C0775	F4	C. jejuni	S05	Heifers	42	42	tet(O)	TET		C0775																																		100	99.75	100	100	97.92	99.06
C0749	F1	C. jejuni	S04	Lactating cows	42	42	none	SUSCEPTIBLE		C0749																																		100	99.88	100	100	97.88	99.06
C0692	F1	C. jejuni	S02	Lactating cows	42	42	none	SUSCEPTIBLE		C0692																																		100	99.88	100	100	97.88	99.06
C0706	F1	C. jejuni	S03	Lactating cows	42	42	none	SUSCEPTIBLE		C0706																																		100	99.88	100	100	97.83	99.06
C0795	F4	C. jejuni	S06	Lactating cows	6532	42	gyrA_T86I/ant(6)-Ia/tet(O/32/O)	CIP-NAL-STR-TET		C0795																																		100	100	100	100	97.88	99.06
C0863	F4	C. jejuni	S08	Lactating cows	22	22	blaOXA-193	SUSCEPTIBLE		C0863																																		99.79	99.88	99.88	99.65	97.92	99.06
C0911	F1	C. jejuni	S10	Lactating cows	19	21	gyrA_T86I/tet(O)/blaOXA-193	CIP-NAL-TET		C0911																																		100	99.88	100	100	99.78	100
C0684	F1	C. jejuni	S01	Heifers	50	21	gyrA_T86I/tet(O)/blaOXA-193	CIP-NAL-TET		C0684																																		100	100	100	99.83	99.91	100
C0690	F1	C. jejuni	S02	Heifers	50	21	gyrA_T86I/tet(O)/blaOXA-193	CIP-NAL-TET		C0690																																		100	99.75	100	99.83	99.91	100
C0993	F4	C. coli	S12	Heifers	12001	828	gyrA_T86I/aadE-Cc/tet(O)/blaOXA-489	CIP-NAL-STR-TET		C0993																													81.8					82.8	99.49	99.75	99.31	90.04	87.25
C0991	F4	C. coli	S12	Calves	12001	828	gyrA_T86I/aadE-Cc/tet(O)/blaOXA-489	CIP-NAL-STR-TET		C0991																													81.8					82.8	99.23	99.75	99.31	90.04	87.25
C0955	F4	C. coli	S11	Lactating cows	12001	828	gyrA_T86I/aadE-Cc/tet(O)/blaOXA-489	CIP-NAL-STR-TET		C0955																													81.59					82.8	99.36	99.75	99.31	90.04	87.25
C0819	F4	C. coli	S07	Lactating cows	12001	828	gyrA_T86I/aadE-Cc/tet(O)/blaOXA-489	CIP-NAL-STR-TET		C0819																													81.8					82.8	99.36	99.75	99.31	90	87.25
C0867	F4	C. coli	S08	Lactating cows	12001	828	gyrA_T86I/aadE-Cc/tet(O)/blaOXA-489	CIP-NAL-STR-TET		C0867																													81.63					82.8	99.36	99.75	99.31	90	87.25
C0850	F4	C. coli	S02	Heifers	12000	828	none	SUSCEPTIBLE		C0850																													81.8					82.31	99.36	99.88	99.31	89.87	87.25
C0777	F4	C. coli	S05	Lactating cows	12000	828	none	STR		C0777																													81.82					82.6	99.48	99.88	98.97	89.95	87.25
C0698	F4	C. coli	S02	Heifers	12000	828	none	STR		C0698																													81.9					82.5	99.36	99.88	99.31	89.91	87.25
C0700	F4	C. coli	S02	Lactating cows	12000	828	none	STR		C0700																													81.8					82.6	99.23	99.88	99.31	89.91	87.25
C1018	F4	C. coli	S12	Lactating cows	12000	828	aadE-Cc/tet(O)/blaOXA-489	STR-TET		C1018																																		82.6	99.36	99.5	99.31	90	87.25
C1015	F4	C. coli	S09	Lactating cows	12000	828	aadE-Cc/tet(O)/blaOXA-489	STR-TET		C1015																																		82.6	99.23	99.75	99.31	90.04	87.15
C0992	F4	C. coli	S12	Heifers	12000	828	aadE-Cc/tet(O)/blaOXA-489	STR-TET		C0992																																		82.6	99.36	99.75	99.31	90.04	87.25
C0952	F4	C. coli	S11	Heifers	12000	828	aadE-Cc/tet(O)/blaOXA-489	STR-TET		C0952																																		82.6	99.1	99.75	99.31	90.04	87.25
C0949	F4	C. coli	S11	Calves	12000	828	aadE-Cc/Δant(6)-Ia/aph(3')-III/tet(O)*/blaOXA-489	STR-TET		C0949																																		82.6	99.1	99.75	99.31	90.04	87.15
C0921	F4	C. coli	S10	Heifers	12000	828	aadE-Cc/Δant(6)-Ia/aph(3')-III/tet(O)*/blaOXA-489	STR-TET		C0921																																		82.6	99.36	99.75	99.31	90	87.15
C0918	F4	C. coli	S10	Calves	12000	828	aadE-Cc/Δant(6)-Ia/aph(3')-III/tet(O)*/blaOXA-489	STR-TET		C0918																																		82.6	99.36	99.75	99.31	90	87.25
C0900	F4	C. coli	S09	Heifers	12000	828	aadE-Cc/tet(O)/blaOXA-489	STR-TET		C0900																																		82.6	99.23	99.75	99.31	90.04	87.25
C0772	F4	C. coli	S05	Calves	12000	828	aadE-Cc/tet(O)/blaOXA-489	STR-TET		C0772																																		82.6	99.23	99.63	99.31	90	87.25
C0713	F4	C. coli	S03	Calves	12000	828	aadE-Cc/tet(O)/blaOXA-489	STR-TET		C0713																																		82.6	99.49	99.75	99.31	90.04	87.15
C0727	F4	C. coli	S04	Heifers	12000	828	aadE-Cc/tet(O)/blaOXA-489	STR-TET		C0727																																		82.6	99.23	99.75	99.31	90	87.25
Cells in the heatmap corresponding to 60-75% sequence identity are coloured in orange, 75-90% in green and those with 90-100% identity in blue.
* The tet(O) gene is present in two copies, one in the chromosome and another one in a plasmid
[truncated: 186 more columns]

## Sheet: Dataset S5_AccNumbers
Supplementary Data set S5. List of NCBI accession numbers associated to samples.
Sample Name	Species	BioSample	SRA
C0684	C. jejuni	SAMN33217185	SRR23392516
C0687	C. jejuni	SAMN33217186	SRR23392515
C0690	C. jejuni	SAMN33217187	SRR23392504
C0692	C. jejuni	SAMN33217188	SRR23392493
C0698	C. coli	SAMN33217189	SRR23392482
C0700	C. coli	SAMN33217190	SRR23392471
C0702	C. jejuni	SAMN33217191	SRR23392464
C0704	C. jejuni	SAMN33217192	SRR23392463
C0706	C. jejuni	SAMN33217193	SRR23392462
C0713	C. coli	SAMN33217194	SRR23392461
C0714	C. jejuni	SAMN33217195	SRR23392514
C0727	C. coli	SAMN33217196	SRR23392513
C0730	C. jejuni	SAMN33217197	SRR23392512
C0743	C. jejuni	SAMN33217198	SRR23392511
C0746	C. jejuni	SAMN33217199	SRR23392510
C0749	C. jejuni	SAMN33217200	SRR23392509
C0761	C. jejuni	SAMN33217201	SRR23392508
C0764	C. jejuni	SAMN33217202	SRR23392507
C0772	C. coli	SAMN33217203	SRR23392506
C0775	C. jejuni	SAMN33217204	SRR23392505
C0777	C. coli	SAMN33217205	SRR23392503
C0779	C. jejuni	SAMN33217206	SRR23392502
C0795	C. jejuni	SAMN33217207	SRR23392501
C0807	C. jejuni	SAMN33217208	SRR23392500
C0810	C. jejuni	SAMN33217209	SRR23392499
C0819	C. coli	SAMN33217210	SRR23392498
C0822	C. jejuni	SAMN33217211	SRR23392497
C0825	C. jejuni	SAMN33217212	SRR23392496
C0840	C. jejuni	SAMN33217213	SRR23392495
C0844	C. jejuni	SAMN33217214	SRR23392494
C0850	C. coli	SAMN33217215	SRR23392492
C0863	C. jejuni	SAMN33217216	SRR23392491
C0867	C. coli	SAMN33217217	SRR23392490
C0871	C. jejuni	SAMN33217218	SRR23392489
C0873	C. jejuni	SAMN33217219	SRR23392488
C0896	C. jejuni	SAMN33217220	SRR23392487
C0900	C. coli	SAMN33217221	SRR23392486
C0906	C. jejuni	SAMN33217222	SRR23392485
C0909	C. jejuni	SAMN33217223	SRR23392484
C0911	C. jejuni	SAMN33217224	SRR23392483
C0918	C. coli	SAMN33217225	SRR23392481
C0921	C. coli	SAMN33217226	SRR23392480
C0940	C. jejuni	SAMN33217227	SRR23392479
C0944	C. jejuni	SAMN33217228	SRR23392478
C0947	C. jejuni	SAMN33217229	SRR23392477
C0949	C. coli	SAMN33217230	SRR23392476
C0952	C. coli	SAMN33217231	SRR23392475
C0955	C. coli	SAMN33217232	SRR23392474
C0979	C. jejuni	SAMN33217233	SRR23392473
C0980	C. jejuni	SAMN33217234	SRR23392472
C0991	C. coli	SAMN33217235	SRR23392470
C0992	C. coli	SAMN33217236	SRR23392469
C0993	C. coli	SAMN33217237	SRR23392468
C1015	C. coli	SAMN33217238	SRR23392467
C1018	C. coli	SAMN33217239	SRR23392466
C1032	C. jejuni	SAMN33217240	SRR23392465
